# Supplementary material for: Comparison of Hepatitis E Virus Sequences from Humans and Swine, The Netherlands, 1998–2015
Source: Viruses. 2021 Jun 29;13(7):1265. doi: 10.3390/v13071265 (PMC8310231; doi:10.3390/v13071265)
Supplement: Supplementary file 1 [file viruses-13-01265-s001.zip]

Archive with 1 entries (1 files):
- viruses-1248478-supplementary.xlsx
