# Supplementary material for: Comparison of Hepatitis E Virus Sequences from Humans and Swine, The Netherlands, 1998–2015
Source: Viruses. 2021 Jun 29;13(7):1265. doi: 10.3390/v13071265 (PMC8310231; doi:10.3390/v13071265)
Supplement: Supplementary file 1 [file viruses-13-01265-s001.zip › viruses-1248478-supplementary.xlsx]

## Sheet: ORF1 sequences
List of 91 ORF1 sequences from samples from which only an ORF1 sequence was available
Plus a comparison of the ORF1 and ORF2 subtype from 194 samples from which both ORF1 and ORF2 sequences were available
Accession	Previously published?	Sample type	Year	Subtype	ORF2 sequence available?
MK355729	No	Blood donor	2015	3c	No
MK355731	No	Blood donor	2013	3c	No
MK355733	No	Blood donor	2015	3c	No
MK355735	No	Blood donor	2015	3c	No
MK355736	No	Swine	2012	3c	No
MK355737	No	Swine	2012	3c	No
MK355738	No	Swine	2012	3c	No
MK355739	No	Swine	2012	3c	No
MK355740	No	Swine	2010	3c	No
MK355741	No	Swine	2010	3c'	No
MK355742	No	Swine	2010	3c'	No
MK355745	No	Swine	2010	3c'	No
MK355749	No	Swine	2008	3c	No
MK355751	No	Swine	2009	3c	No
MK355752	No	Swine	2009	3f	No
MK355753	No	Swine	2009	3c'	No
MK355754	No	Swine	2008	3c	No
MK355755	No	Swine	2010	3c'	No
MK355756	No	Swine	2010	3c'	No
MK355757	No	Swine	2011	3efg	No
MK355758	No	Swine	2008	3c	No
MK355759	No	Swine	2009	3c	No
MK355760	No	Swine	2009	3c	No
MK355762	No	Swine	2010	3efg	No
MK355764	No	Swine	2011	3c	No
MK355766	No	Swine	2008	3a	No
MK355767	No	Swine	2008	3a	No
MK355768	No	Swine	2008	3c	No
MK355769	No	Swine	2010	3efg	No
MK355771	No	Swine	2008	3c	No
MK355772	No	Swine	2008	3c	No
MK355773	No	Swine	2009	3c	No
MK355774	No	Swine	2009	3c	No
MK355775	No	Swine	2009	3a	No
MK355776	No	Swine	2008	3c'	No
MK355777	No	Swine	2009	3c	No
MK355779	No	Swine	2009	3c'	No
MK355780	No	Swine	2009	3c	No
MK355782	No	Swine	2011	3c'	No
MK355783	No	Swine	2008	3c	No
MK355784	No	Swine	2008	3c	No
MK355786	No	Swine	2011	3c	No
MK355787	No	Swine	2011	3c	No
MK355791	No	Patient	2014	3e	No
MK355794	No	Patient	2015	3c	No
MK355797	No	Patient	2015	3c	No
MK355798	No	Patient	2015	1	No
MK355800	No	Patient	2015	3c	No
MK355803	No	Patient	2015	3c	No
MK355805	No	Patient	2015	3c	No
MK355811	No	Patient	2015	3f	No
MK355823	No	Patient	2015	3c'	No
MK355825	No	Patient	2015	3c	No
MK355831	No	Patient	2015	3c	No
AF335998	Yes	Swine	2000	3f	No
AF335999	Yes	Swine	2000	3f	No
AF336005	Yes	Swine	2000	3f	No
AF336009	Yes	Swine	2000	3f	No
KR362638	Yes	Blood donor	2014	3c	No
KR362639	Yes	Blood donor	2012	3c'	No
KR362640	Yes	Blood donor	2013	3c	No
KR362641	Yes	Blood donor	2013	3c'	No
KR362642	Yes	Blood donor	2013	3c'	No
KR362643	Yes	Blood donor	2013	3c	No
KR362743	Yes	Patient	2010	3f	No
KR362744	Yes	Patient	2010	3a	No
KR362745	Yes	Patient	2010	3c	No
KR362746	Yes	Patient	2011	3f	No
KR362747	Yes	Patient	2011	3c	No
KR362748	Yes	Patient	2011	3c	No
KR362749	Yes	Patient	2011	3c	No
KR362750	Yes	Patient	2012	3c	No
KR362751	Yes	Patient	2012	3c	No
KR362752	Yes	Patient	2012	3c'	No
KR362753	Yes	Patient	2012	3c	No
KR362754	Yes	Patient	2013	3c	No
KR362755	Yes	Patient	2013	3c	No
KR362756	Yes	Patient	2013	3f	No
KR362757	Yes	Patient	2013	3a	No
KR362758	Yes	Patient	2013	3c	No
KR362759	Yes	Patient	2013	3c	No
KR362760	Yes	Patient	2013	3e	No
KR362761	Yes	Patient	2014	3c	No
KR362762	Yes	Patient	2014	3c	No
KR362763	Yes	Patient	2014	3c	No
KR362764	Yes	Patient	2014	3c	No
KR362765	Yes	Patient	2014	3c	No
KR362766	Yes	Patient	2014	3c'	No
KR362767	Yes	Patient	2014	3c	No
KR362768	Yes	Patient	2014	3c	No
KR362769	Yes	Patient	2014	3c	No
Accession	Previously published?	Sample type	Year	Subtype	ORF2 sequence available?	Accession number corresponding ORF2 sequence	Subtype ORF2 sequence
MK355728	No	Blood donor	2015	3efg	Yes	MK355833	3f (discrepant)																													Notes="2013"]
MK355730	No	Blood donor	2015	3c	Yes	MK355834	3c																													Notes="2013"]
MK355732	No	Blood donor	2015	3c	Yes	MK355835	3c																													Notes="2013"]
MK355734	No	Blood donor	2015	3c	Yes	MK355836	3c																													Notes="2013"]
MK355743	No	Swine	2011	3c	Yes	MK355915	3c																													Notes="2013"]
MK355744	No	Swine	2010	3c	Yes	MK355916	3c																													Notes="2013"]
MK355746	No	Swine	2010	3c'	Yes	MK355921	3f (discrepant)																													Notes="2013"]
MK355747	No	Swine	2011	3c	Yes	MK355935	3c																													Notes="2013"]
MK355748	No	Swine	2011	3c	Yes	MK355937	3c																													Notes="2013"]
MK355750	No	Swine	2010	3c'	Yes	MK355940	3c'																													Notes="2013"]
MK355761	No	Swine	2010	3c'	Yes	MK355943	3c'																													Notes="2013"]
MK355763	No	Swine	2010	3c	Yes	MK355944	3c																													Notes="2013"]
MK355765	No	Swine	2011	3c	Yes	MK355945	3c																													Notes="2013"]
MK355770	No	Swine	2011	3c	Yes	MK355948	3c																													Notes="2013"]
MK355778	No	Swine	2011	3c	Yes	MK355955	3c																													Notes="2013"]
MK355781	No	Swine	2011	3c	Yes	MK355957	3c																													Notes="2013"]
MK355785	No	Swine	2011	3c	Yes	MK355959	3c																													Notes="2013"]
MK355788	No	Patient	2015	3c	Yes	MK355838	3c																													Notes="2013"]
MK355789	No	Patient	2015	3c	Yes	MK355839	3c																													Notes="2013"]
MK355790	No	Patient	2014	3c	Yes	MK355840	3c																													Notes="2013"]
MK355792	No	Patient	2014	3c	Yes	MK355841	3c																													Notes="2013"]
MK355793	No	Patient	2014	3c	Yes	MK355842	3c																													Notes="2013"]
MK355795	No	Patient	2015	3f	Yes	MK355843	3f																													Notes="2013"]
MK355796	No	Patient	2015	3c	Yes	MK355845	3c																													Notes="2013"]
MK355799	No	Patient	2015	3c	Yes	MK355846	3c																													Notes="2013"]
MK355801	No	Patient	2015	3c	Yes	MK355847	3c																													Notes="2013"]
MK355802	No	Patient	2015	3c	Yes	MK355848	3c																													Notes="2013"]
MK355804	No	Patient	2015	3c	Yes	MK355849	3c																													Notes="2013"]
MK355806	No	Patient	2015	3f	Yes	MK355850	3f																													Notes="2013"]
MK355807	No	Patient	2015	3c	Yes	MK355851	3c																													Notes="2014"]
MK355808	No	Patient	2015	3c	Yes	MK355852	3c																													Notes="2014"]
MK355809	No	Patient	2015	3c	Yes	MK355853	3c																													Notes="2014"]
MK355810	No	Patient	2015	3c	Yes	MK355854	3c																													Notes="2014"]
MK355812	No	Patient	2015	3c	Yes	MK355855	3c																													Notes="2014"]
MK355813	No	Patient	2015	3c'	Yes	MK355856	3c'																													Notes="2014"]
MK355814	No	Patient	2015	3f	Yes	MK355857	3f																													Notes="2014"]
MK355815	No	Patient	2015	3c	Yes	MK355858	3c																													Notes="2014"]
MK355816	No	Patient	2015	3c	Yes	MK355859	3c																													Notes="2014"]
MK355817	No	Patient	2015	3c	Yes	MK355860	3c																													Notes="2014"]
MK355818	No	Patient	2015	3c	Yes	MK355861	3c																													Notes="2014"]
MK355819	No	Patient	2015	3c	Yes	MK355862	3c																													Notes="2014"]
MK355820	No	Patient	2015	3c	Yes	MK355863	3c																													Notes="2014"]
MK355821	No	Patient	2015	3f	Yes	MK355864	3f																													Notes="2014"]
MK355822	No	Patient	2015	3f	Yes	MK355865	3f																													Notes="2014"]
MK355824	No	Patient	2015	3c	Yes	MK355866	3c																													Notes="2014"]
MK355826	No	Patient	2015	3c	Yes	MK355867	3c																													Notes="2014"]
MK355827	No	Patient	2015	3c	Yes	MK355868	3c																													Notes="2014"]
MK355828	No	Patient	2015	3c	Yes	MK355869	3c																													Notes="2014"]
MK355829	No	Patient	2015	3c	Yes	MK355870	3c																													Notes="2014"]
MK355830	No	Patient	2015	3c'	Yes	MK355871	3c'																													Notes="2014"]
MK355832	No	Patient	2015	3c	Yes	MK355872	3c																													Notes="2014"]
AF336000	Yes	Swine	2000	3f	Yes	AF332620	3f																													Notes="2014"]
AF336001	Yes	Swine	2000	3c'	Yes	AF336290	3c'																													Notes="2014"]
AF336002	Yes	Swine	2000	3a	Yes	AF336291	3a																													Notes="2014"]
AF336003	Yes	Swine	2000	3f	Yes	AF336292	3f																													Notes="2014"]
AF336004	Yes	Swine	2000	3c'	Yes	AF336293	3c'																													Notes="2014"]
AF336006	Yes	Swine	2000	3f	Yes	AY032758	3f																													Notes="2014"]
AF336007	Yes	Swine	2000	3c'	Yes	AY032756	3c'																													Notes="2014"]
AF336008	Yes	Swine	2000	3f	Yes	AY032757	3f																													Notes="2014"]
AF336010	Yes	Swine	2000	3f	Yes	AF336295	3f																													Notes="2014"]
AF336011	Yes	Swine	2000	3f	Yes	AY032759	3f																													Notes="2014"]
AF336012	Yes	Swine	2000	3c'	Yes	AF336297	3c'																													Notes="2014"]
AF336013	Yes	Swine	2000	3c'	Yes	AF336298	3c'																													Notes="2014"]
AF336014	Yes	Swine	2000	3a	Yes	AF336299	3a																													Notes="2014"]
KR362607	Yes	Blood donor	2011	3f	Yes	JX645320	3f																													Notes="2014"]
KR362608	Yes	Blood donor	2011	3c'	Yes	JX645321	3c'																													Notes="2014"]
KR362609	Yes	Blood donor	2011	3c'	Yes	JX645322	3c'																													Notes="2014"]
KR362610	Yes	Blood donor	2011	3c	Yes	JX645324	3c																													Notes="2014"]
KR362611	Yes	Blood donor	2011	3c	Yes	JX678984	3c																													Notes="2014"]
KR362612	Yes	Blood donor	2011	3c	Yes	JX645325	3c																													Notes="2014"]
KR362613	Yes	Blood donor	2011	3c'	Yes	JX645327	3c'																													Notes="2014"]
KR362614	Yes	Blood donor	2012	3c	Yes	JX645329 is fragment van deze	3c																													Notes="2014"]
KR362615	Yes	Blood donor	2012	3c	Yes	JX645330	3c																													Notes="2014"]
KR362616	Yes	Blood donor	2012	3f	Yes	JX645331	3f																													Notes="2014"]
KR362617	Yes	Blood donor	2012	3c	Yes	JX645332	3c
KR362618	Yes	Blood donor	2012	3f	Yes	KR362770	3f
KR362619	Yes	Blood donor	2012	3c	Yes	KR362771	3c
KR362620	Yes	Blood donor	2013	3c	Yes	KR362772	3c
KR362621	Yes	Blood donor	2013	3c	Yes	KR362773	3c
KR362622	Yes	Blood donor	2013	3c	Yes	KR362774	3c
KR362623	Yes	Blood donor	2013	3c	Yes	KR362775	3c
KR362624	Yes	Blood donor	2013	3c	Yes	KR362776	3c
KR362625	Yes	Blood donor	2013	3f	Yes	KR362777	3f
KR362626	Yes	Blood donor	2013	3c	Yes	KR362778	3c
KR362627	Yes	Blood donor	2013	3c	Yes	KR362780	3c
KR362628	Yes	Blood donor	2013	3c	Yes	KR362781	3c
KR362629	Yes	Blood donor	2013	3f	Yes	KR362782	3f
KR362630	Yes	Blood donor	2013	3c	Yes	KR362783	3c
KR362631	Yes	Blood donor	2013	3c'	Yes	KR362784	3c'
KR362632	Yes	Blood donor	2013	3c	Yes	KR362786	3c
KR362633	Yes	Blood donor	2013	3c'	Yes	KR362787	3c'
KR362634	Yes	Blood donor	2014	3c	Yes	KR362789	3c
KR362635	Yes	Blood donor	2014	3c	Yes	KR362790	3c
KR362636	Yes	Blood donor	2014	3c	Yes	KR362791	3c
KR362637	Yes	Blood donor	2014	3c	Yes	KR362792	3c
KR362644	Yes	Patient	2011	3f	Yes	JX645334	3f
KR362645	Yes	Patient	2012	3f	Yes	JX645335	3f
KR362646	Yes	Patient	2010	3c	Yes	JX645336	3c
KR362647	Yes	Patient	2011	3c	Yes	JX645337	3c
KR362648	Yes	Patient	2011	3c	Yes	JX645338	3c
KR362649	Yes	Patient	2011	3c	Yes	JX645339	3c
KR362650	Yes	Patient	2011	3c	Yes	JX645340	3c
KR362651	Yes	Patient	2010	3c	Yes	KM820633	3c
KR362652	Yes	Patient	2011	3c	Yes	KM820639	3c
KR362653	Yes	Patient	2011	1f	Yes	KM820632	1f
KR362654	Yes	Patient	2012	1g	Yes	KM820635	1g
KR362655	Yes	Patient	2012	3c'	Yes	KM820629	3c'
KR362656	Yes	Patient	2012	1f	Yes	KM820653	1f
KR362657	Yes	Patient	2012	3c'	Yes	KM820637	3c'
KR362658	Yes	Patient	2012	3c'	Yes	KM820650	3c'
KR362659	Yes	Patient	2012	3f	Yes	KM820658	3f
KR362660	Yes	Patient	2012	3c	Yes	KM820623	3c
KR362661	Yes	Patient	2012	3c	Yes	KM820621	3c
KR362662	Yes	Patient	2012	3c	Yes	KM820657	3c
KR362663	Yes	Patient	2012	3c	Yes	KM820651	3c
KR362664	Yes	Patient	2012	3f	Yes	KM820647	3f
KR362665	Yes	Patient	2013	3c	Yes	KM820627	3c
KR362666	Yes	Patient	2013	3c	Yes	KM820631	3c
KR362667	Yes	Patient	2013	3c	Yes	KM820660	3c
KR362668	Yes	Patient	2013	3c	Yes	KM820652	3c
KR362669	Yes	Patient	2013	3c	Yes	KM820630	3c
KR362670	Yes	Patient	2013	1g	Yes	KM820659	1g
KR362671	Yes	Patient	2013	3c	Yes	KM820649	3c
KR362672	Yes	Patient	2013	3c	Yes	KM820643	3c
KR362673	Yes	Patient	2013	3c	Yes	KM820645	3c
KR362674	Yes	Patient	2013	3c	Yes	KM820620	3c
KR362675	Yes	Patient	2013	3e	Yes	KM820644	3e
KR362676	Yes	Patient	2013	3f	Yes	KM820640	3f
KR362677	Yes	Patient	2013	3c	Yes	KM820648	3c
KR362678	Yes	Patient	2014	3c	Yes	KM820634	3c
KR362679	Yes	Patient	2014	3c	Yes	KM820641	3c
KR362680	Yes	Patient	2014	3f	Yes	KM820625	3f
KR362681	Yes	Patient	2014	3e	Yes	KM820654	3e
KR362682	Yes	Patient	2014	3c	Yes	KM820655	3c
KR362683	Yes	Patient	2014	3c	Yes	KM820628	3c
KR362684	Yes	Patient	2013	3e	Yes	KR362793	3e
KR362685	Yes	Patient	2010	1g	Yes	KR362797	1g
KR362686	Yes	Patient	2011	3c	Yes	KR362798	3c
KR362687	Yes	Patient	2012	3c	Yes	KR362799	3c
KR362688	Yes	Patient	2012	3f	Yes	KR362800	3f
KR362689	Yes	Patient	2012	3c	Yes	KR362801	3c
KR362690	Yes	Patient	2012	3c	Yes	KR362802	3c
KR362691	Yes	Patient	2012	3c	Yes	KR362803	3c
KR362692	Yes	Patient	2012	3f	Yes	KR362804	3f
KR362693	Yes	Patient	2012	3c	Yes	KR362805	3c
KR362694	Yes	Patient	2013	3c	Yes	KR362806	3c
KR362695	Yes	Patient	2013	3c	Yes	KR362807	3c
KR362696	Yes	Patient	2013	3f	Yes	KR362808	3f
KR362697	Yes	Patient	2013	3c	Yes	KR362810	3c
KR362698	Yes	Patient	2013	3c	Yes	KR362811	3c
KR362699	Yes	Patient	2013	3c	Yes	KR362812	3c
KR362700	Yes	Patient	2013	3c	Yes	KR362813	3c
KR362701	Yes	Patient	2013	3c	Yes	KR362814	3c
KR362702	Yes	Patient	2013	3c	Yes	KR362815	3c
KR362703	Yes	Patient	2013	3f	Yes	KR362816	3f
KR362704	Yes	Patient	2013	3c	Yes	KR362819	3c
KR362705	Yes	Patient	2013	3c	Yes	KR362820	3c
KR362706	Yes	Patient	2014	3c	Yes	KR362821	3c
KR362707	Yes	Patient	2014	3f	Yes	KR362822	3f
KR362708	Yes	Patient	2014	3c	Yes	KR362823	3c
KR362709	Yes	Patient	2014	3f	Yes	KR362824	3f
KR362710	Yes	Patient	2014	3f	Yes	KR362825	3f
KR362711	Yes	Patient	2014	3c	Yes	KR362826	3c
KR362712	Yes	Patient	2014	3c	Yes	KR362827	3c
KR362713	Yes	Patient	2014	3c	Yes	KR362828	3c
KR362714	Yes	Patient	2014	3c	Yes	KR362829	3c
KR362715	Yes	Patient	2014	3c	Yes	KR362830	3c
KR362716	Yes	Patient	2014	3c	Yes	KR362831	3c
KR362717	Yes	Patient	2014	3c	Yes	KR362832	3c
KR362718	Yes	Patient	2014	3c	Yes	KR362833	3c
KR362719	Yes	Patient	2014	3c'	Yes	KR362834	3c'
KR362720	Yes	Patient	2014	3c	Yes	KR362835	3c
KR362721	Yes	Patient	2014	3c	Yes	KR362836	3c
KR362722	Yes	Patient	2014	3c	Yes	KR362837	3c
KR362723	Yes	Patient	2014	3c	Yes	KR362838	3c
KR362724	Yes	Patient	2014	3c	Yes	KR362840	3c
KR362725	Yes	Patient	2014	3c	Yes	KR362841	3c
KR362726	Yes	Patient	2014	3c	Yes	KR362842	3c
KR362727	Yes	Patient	2014	3c	Yes	KR362843	3c
KR362728	Yes	Patient	2014	3c'	Yes	KR362844	3c'
KR362729	Yes	Patient	2014	3c	Yes	KR362845	3c
KR362730	Yes	Patient	2014	3c	Yes	KR362846	3c
KR362731	Yes	Patient	2014	3c	Yes	KR362847	3c
KR362732	Yes	Patient	2014	3c	Yes	KR362848	3c
KR362733	Yes	Patient	2014	3c	Yes	KR362849	3c
KR362734	Yes	Patient	2014	3a	Yes	KR362850	3a
KR362735	Yes	Patient	2014	3e	Yes	KR362851	3e
KR362736	Yes	Patient	2014	3c'	Yes	KR362852	3c'
KR362737	Yes	Patient	2014	3c	Yes	KR362853	3c
KR362738	Yes	Patient	2014	3c	Yes	KR362854	3c
KR362739	Yes	Patient	2014	3c'	Yes	KR362855	3c'
KR362740	Yes	Patient	2014	3c	Yes	KR362856	3c
KR362741	Yes	Patient	2014	3c'	Yes	KR362857	3c'
KR362742	Yes	Patient	2014	3c	Yes	KR362858	3c

## Sheet: ORF2 sequences
List of 300 ORF2 sequences used for phylogenetic analysis
Accession	Previously published?	Sample type	Year	Subtype
MK355833	No	Blood donor	2015	3f
MK355834	No	Blood donor	2015	3c
MK355835	No	Blood donor	2015	3c
MK355836	No	Blood donor	2015	3c
MK355837	No	Blood donor	2012	3f
MK355838	No	Patient	2015	3c
MK355839	No	Patient	2015	3c
MK355840	No	Patient	2014	3c
MK355841	No	Patient	2014	3c
MK355842	No	Patient	2014	3c
MK355843	No	Patient	2015	3f
MK355844	No	Patient	2015	3f
MK355845	No	Patient	2015	3c
MK355846	No	Patient	2015	3c
MK355847	No	Patient	2015	3c
MK355848	No	Patient	2015	3c
MK355849	No	Patient	2015	3c
MK355850	No	Patient	2015	3f
MK355851	No	Patient	2015	3c
MK355852	No	Patient	2015	3c
MK355853	No	Patient	2015	3c
MK355854	No	Patient	2015	3c
MK355855	No	Patient	2015	3c
MK355856	No	Patient	2015	3c'
MK355857	No	Patient	2015	3f
MK355858	No	Patient	2015	3c
MK355859	No	Patient	2015	3c
MK355860	No	Patient	2015	3c
MK355861	No	Patient	2015	3c
MK355862	No	Patient	2015	3c
MK355863	No	Patient	2015	3c
MK355864	No	Patient	2015	3f
MK355865	No	Patient	2015	3f
MK355866	No	Patient	2015	3c
MK355867	No	Patient	2015	3c
MK355868	No	Patient	2015	3c
MK355869	No	Patient	2015	3c
MK355870	No	Patient	2015	3c
MK355871	No	Patient	2015	3c'
MK355872	No	Patient	2015	3c
MK355873	No	Patient	2015	3c'
MK355874	No	Patient	2015	3c
MK355875	No	Patient	2015	3c
MK355876	No	Patient	2015	3c
MK355877	No	Patient	2015	3c
MK355878	No	Patient	2015	3c
MK355879	No	Patient	2015	3c
MK355880	No	Patient	2015	3c
MK355881	No	Patient	2015	3c
MK355882	No	Patient	2015	3c
MK355883	No	Swine	2014	3c
MK355884	No	Swine	2014	3c
MK355885	No	Swine	2014	3c
MK355886	No	Swine	2015	3c
MK355887	No	Swine	2015	3c
MK355888	No	Swine	2015	3c
MK355889	No	Swine	2015	3c
MK355890	No	Swine	2015	3c
MK355891	No	Swine	2013	3c
MK355892	No	Swine	2012	3c
MK355893	No	Swine	2014	3c
MK355894	No	Swine	2014	3abchij
MK355895	No	Swine	2014	3c'
MK355896	No	Swine	2012	3f
MK355897	No	Swine	2012	3c
MK355898	No	Swine	2012	3c
MK355899	No	Swine	2012	3c
MK355900	No	Swine	2012	3c
MK355901	No	Swine	2012	3c
MK355902	No	Swine	2012	3c
MK355903	No	Swine	2013	3c
MK355904	No	Swine	2012	3c
MK355905	No	Swine	2014	3c
MK355906	No	Swine	2014	3c
MK355907	No	Swine	2010	3c
MK355908	No	Swine	2012	3c
MK355909	No	Swine	2014	3c
MK355910	No	Swine	2013	3c
MK355911	No	Swine	2013	3f
MK355912	No	Swine	2012	3c
MK355913	No	Swine	2011	3c
MK355914	No	Swine	2011	3c'
MK355915	No	Swine	2011	3c
MK355916	No	Swine	2010	3c
MK355917	No	Swine	2013	3c
MK355918	No	Swine	2011	3f
MK355919	No	Swine	2012	3c
MK355920	No	Swine	2012	3c
MK355921	No	Swine	2010	3f
MK355922	No	Swine	2013	3c
MK355923	No	Swine	2012	3c
MK355924	No	Swine	2012	3c'
MK355925	No	Swine	2012	3c
MK355926	No	Swine	2012	3f
MK355927	No	Swine	2012	3c
MK355928	No	Swine	2012	3c
MK355929	No	Swine	2012	3c
MK355930	No	Swine	2012	3c
MK355931	No	Swine	2012	3c'
MK355932	No	Swine	2012	3c
MK355933	No	Swine	2012	3c
MK355934	No	Swine	2012	3c
MK355935	No	Swine	2011	3c
MK355936	No	Swine	2012	3f
MK355937	No	Swine	2011	3c
MK355938	No	Swine	2012	3c'
MK355939	No	Swine	2010	3c
MK355940	No	Swine	2010	3c'
MK355941	No	Swine	2012	3f
MK355942	No	Swine	2013	3c
MK355943	No	Swine	2010	3c'
MK355944	No	Swine	2010	3c
MK355945	No	Swine	2011	3c
MK355946	No	Swine	2015	3c
MK355947	No	Swine	2011	3c
MK355948	No	Swine	2011	3c
MK355949	No	Swine	2011	3c
MK355950	No	Swine	2012	3c
MK355951	No	Swine	2015	3c
MK355952	No	Swine	2012	3c
MK355953	No	Swine	2012	3c
MK355954	No	Swine	2015	3c
MK355955	No	Swine	2011	3c
MK355956	No	Swine	2011	3c
MK355957	No	Swine	2011	3c
MK355958	No	Swine	2015	3c'
MK355959	No	Swine	2011	3c
MK355960	No	Swine	2015	3c
MK355961	No	Swine	2013	3c
MK355962	No	Swine	2013	3c
MK355963	No	Swine	2013	3c
MK355964	No	Swine	2014	3c
MK355965	No	Swine	2014	3c
MK355966	No	Swine	2014	3c
AF332620	Yes	Swine	<2000	3f
AF336290	Yes	Swine	<2000	3c'
AF336291	Yes	Swine	<2000	3a
AF336292	Yes	Swine	<2000	3f
AF336293	Yes	Swine	<2000	3c'
AF336294	Yes	Swine	<2000	3f
AF336295	Yes	Swine	<2000	3f
AF336296	Yes	Swine	<2000	3f
AF336297	Yes	Swine	<2000	3c'
AF336298	Yes	Swine	<2000	3c'
AF336299	Yes	Swine	<2000	3a
AY032756	Yes	Swine	<2000	3c'
AY032757	Yes	Swine	<2000	3f
AY032758	Yes	Swine	<2000	3f
AY032759	Yes	Swine	<2000	3f
JX645320	Yes	Blood donor	2011	3f
JX645321	Yes	Blood donor	2011	3c'
JX645322	Yes	Blood donor	2011	3c'
JX645323	Yes	Blood donor	2011	3c
JX645324	Yes	Blood donor	2011	3c
JX645325	Yes	Blood donor	2011	3c
JX645326	Yes	Blood donor	2011	3c'
JX645327	Yes	Blood donor	2011	3c'
JX645328	Yes	Blood donor	2011	3c
JX645329 is fragment van deze	Yes	Blood donor	2012	3c
JX645330	Yes	Blood donor	2012	3c
JX645331	Yes	Blood donor	2012	3f
JX645332	Yes	Blood donor	2012	3c
JX645333	Yes	Blood donor	2012	3c'
JX645334	Yes	Patient	2011	3f
JX645335	Yes	Patient	2012	3f
JX645336	Yes	Patient	2010	3c
JX645337	Yes	Patient	2011	3c
JX645338	Yes	Patient	2011	3c
JX645339	Yes	Patient	2011	3c
JX645340	Yes	Patient	2011	3c
JX678984	Yes	Blood donor	2011	3c
KM820620	Yes	Patient	2013	3c
KM820621	Yes	Patient	2012	3c
KM820622	Yes	Patient	2013	3c
KM820623	Yes	Patient	2012	3c
KM820624	Yes	Patient	2010	3c
KM820625	Yes	Patient	2014	3f
KM820626	Yes	Patient	2012	3c
KM820627	Yes	Patient	2013	3c
KM820628	Yes	Patient	2014	3c
KM820629	Yes	Patient	2012	3c'
KM820630	Yes	Patient	2013	3c
KM820631	Yes	Patient	2013	3c
KM820632	Yes	Patient	2011	1f
KM820633	Yes	Patient	2010	3c
KM820634	Yes	Patient	2014	3c
KM820635	Yes	Patient	2012	1g
KM820636	Yes	Patient	2013	3f
KM820637	Yes	Patient	2012	3c'
KM820638	Yes	Patient	2013	3c
KM820639	Yes	Patient	2011	3c
KM820640	Yes	Patient	2013	3f
KM820641	Yes	Patient	2014	3c
KM820642	Yes	Patient	2012	3f
KM820643	Yes	Patient	2013	3c
KM820644	Yes	Patient	2013	3e
KM820645	Yes	Patient	2013	3c
KM820646	Yes	Patient	2012	3c
KM820647	Yes	Patient	2012	3f
KM820648	Yes	Patient	2013	3c
KM820649	Yes	Patient	2013	3c
KM820650	Yes	Patient	2012	3c'
KM820651	Yes	Patient	2012	3c
KM820652	Yes	Patient	2013	3c
KM820653	Yes	Patient	2012	1f
KM820654	Yes	Patient	2014	3e
KM820655	Yes	Patient	2014	3c
KM820656	Yes	Patient	2013	3e
KM820657	Yes	Patient	2012	3c
KM820658	Yes	Patient	2012	3f
KM820659	Yes	Patient	2013	1g
KM820660	Yes	Patient	2013	3c
KR362770	Yes	Blood donor	2012	3f
KR362771	Yes	Blood donor	2012	3c
KR362772	Yes	Blood donor	2013	3c
KR362773	Yes	Blood donor	2013	3c
KR362774	Yes	Blood donor	2013	3c
KR362775	Yes	Blood donor	2013	3c
KR362776	Yes	Blood donor	2013	3c
KR362777	Yes	Blood donor	2013	3f
KR362778	Yes	Blood donor	2013	3c
KR362779	Yes	Blood donor	2013	3c'
KR362780	Yes	Blood donor	2013	3c
KR362781	Yes	Blood donor	2013	3c
KR362782	Yes	Blood donor	2013	3f
KR362783	Yes	Blood donor	2013	3c
KR362784	Yes	Blood donor	2013	3c'
KR362785	Yes	Blood donor	2013	3c
KR362786	Yes	Blood donor	2013	3c
KR362787	Yes	Blood donor	2013	3c'
KR362788	Yes	Blood donor	2013	3c
KR362789	Yes	Blood donor	2014	3c
KR362790	Yes	Blood donor	2014	3c
KR362791	Yes	Blood donor	2014	3c
KR362792	Yes	Blood donor	2014	3c
KR362793	Yes	Patient	2013	3e
KR362794	Yes	Patient	2014	3c
KR362795	Yes	Patient	2014	3c
KR362796	Yes	Patient	2014	3c
KR362797	Yes	Patient	2010	1g
KR362798	Yes	Patient	2011	3c
KR362799	Yes	Patient	2012	3c
KR362800	Yes	Patient	2012	3f
KR362801	Yes	Patient	2012	3c
KR362802	Yes	Patient	2012	3c
KR362803	Yes	Patient	2012	3c
KR362804	Yes	Patient	2012	3f
KR362805	Yes	Patient	2012	3c
KR362806	Yes	Patient	2013	3c
KR362807	Yes	Patient	2013	3c
KR362808	Yes	Patient	2013	3f
KR362809	Yes	Patient	2013	3c
KR362810	Yes	Patient	2013	3c
KR362811	Yes	Patient	2013	3c
KR362812	Yes	Patient	2013	3c
KR362813	Yes	Patient	2013	3c
KR362814	Yes	Patient	2013	3c
KR362815	Yes	Patient	2013	3c
KR362816	Yes	Patient	2013	3f
KR362818	Yes	Patient	2013	3c
KR362819	Yes	Patient	2013	3c
KR362820	Yes	Patient	2013	3c
KR362821	Yes	Patient	2014	3c
KR362822	Yes	Patient	2014	3f
KR362823	Yes	Patient	2014	3c
KR362824	Yes	Patient	2014	3f
KR362825	Yes	Patient	2014	3f
KR362826	Yes	Patient	2014	3c
KR362827	Yes	Patient	2014	3c
KR362828	Yes	Patient	2014	3c
KR362829	Yes	Patient	2014	3c
KR362830	Yes	Patient	2014	3c
KR362831	Yes	Patient	2014	3c
KR362832	Yes	Patient	2014	3c
KR362833	Yes	Patient	2014	3c
KR362834	Yes	Patient	2014	3c'
KR362835	Yes	Patient	2014	3c
KR362836	Yes	Patient	2014	3c
KR362837	Yes	Patient	2014	3c
KR362838	Yes	Patient	2014	3c
KR362839	Yes	Patient	2014	3c
KR362840	Yes	Patient	2014	3c
KR362841	Yes	Patient	2014	3c
KR362842	Yes	Patient	2014	3c
KR362843	Yes	Patient	2014	3c
KR362844	Yes	Patient	2014	3c'
KR362845	Yes	Patient	2014	3c
KR362846	Yes	Patient	2014	3c
KR362847	Yes	Patient	2014	3c
KR362848	Yes	Patient	2014	3c
KR362849	Yes	Patient	2014	3c
KR362850	Yes	Patient	2014	3a
KR362851	Yes	Patient	2014	3e
KR362852	Yes	Patient	2014	3c'
KR362853	Yes	Patient	2014	3c
KR362854	Yes	Patient	2014	3c
KR362855	Yes	Patient	2014	3c'
KR362856	Yes	Patient	2014	3c
KR362857	Yes	Patient	2014	3c'
KR362858	Yes	Patient	2014	3c
